# Supplementary material for: Single-Cell Transcriptome Profiling Reveals the Suppressive Role of Retinal Neurons in Microglia Activation Under Diabetes Mellitus
Source: Front Cell Dev Biol. 2021 Aug 9;9:680947. doi: 10.3389/fcell.2021.680947 (PMC8381733; doi:10.3389/fcell.2021.680947)
Supplement: Supplementary file 4 [file Table_1.XLSX]

## Sheet: Sheet1
Suplementary Table 1
	gene	Forward	Reverse
	Tnf	GGTGCCTATGTCTCAGCCTCTT	GCCATAGAACTGATGAGAGGGAG
	Arg1	CATTGGCTTGCGAGACGTAGAC	GCTGAAGGTCTCTTCCATCACC
	β-actin	GAGACCTTCAACACCCCAGCC	TCGGGGCATCGGAACCGCTCA
	Mcp1	GCTACAAGAGGATCACCAGCAG	GTCTGGACCCATTCCTTCTTGG
